# Supplementary material for: In vitro activity of imipenem/relebactam and comparators against Enterobacterales isolates collected in Brazilian hospitals according to results from the Study for Monitoring Antimicrobial Resistance Trends, 2020–2021
Source: Microbiol Spectr. 2025 Jun 5;13(7):e02543-24. doi: 10.1128/spectrum.02543-24 (PMC12211073; doi:10.1128/spectrum.02543-24)
Supplement: SMART Data [file spectrum.02543-24-s0001.xlsx]

## Sheet: Fig1
Elements Contributing Data
Applied Filters
Countries	Brazil
Compound Groups	Aminoglycosides | Carbapenems | Cephalosporins | Fluoroquinolones | Miscellaneous | Monobactams | Penicillins
Genera	Achromobacter | Acinetobacter | Aeromonas | Alcaligenes | Burkholderia | Chryseobacterium | Citrobacter | Comamonas | Enterobacter | Escherichia | Hafnia | Klebsiella | Morganella | Ochrobactrum | Pandoraea | Pantoea | Pasteurella | Pluralibacter | Proteus | Providencia | Pseudomonas | Ralstonia | Raoultella | Salmonella | Serratia | Stenotrophomonas
Age	18 | 19 | 20 - 29 | 30 - 39 | 40 - 49 | 50 - 59 | 60 - 69 | 70 - 79 | 80 - 89 | 90 - 99 | 100 - 109
Specimen Source Groups	Intra-abdominal | Respiratory | Urinary
Years	2020 | 2021
Report Date: 25th July 2023 19:30:57
TOTAL ISOLATES	2258
EUCAST - 2023 (v13.0) breakpoints have been used in this analysis.
SPECIES	FREQUENCY	% OF TOTAL
Escherichia coli	471	20.86
Klebsiella pneumoniae	453	20.06
Pseudomonas aeruginosa	405	17.94
Acinetobacter baumannii	212	9.39
Stenotrophomonas maltophilia	91	4.03
Proteus mirabilis	80	3.54
Serratia marcescens	79	3.5
Klebsiella aerogenes	78	3.45
Enterobacter non-speciated	56	2.48
Enterobacter cloacae	52	2.3
Acinetobacter non-speciated	47	2.08
Morganella morganii	35	1.55
Citrobacter koseri	26	1.15
Klebsiella oxytoca	22	0.97
Citrobacter freundii	19	0.84
Klebsiella variicola	18	0.8
Serratia non-speciated	17	0.75
Burkholderia non-speciated	15	0.66
Enterobacter bugandensis	14	0.62
Burkholderia cepacia	8	0.35
Burkholderia cenocepacia	6	0.27
Klebsiella non-speciated	5	0.22
Providencia stuartii	5	0.22
Acinetobacter dijkshoorniae	4	0.18
Providencia rettgeri	4	0.18
Pseudomonas non-speciated	4	0.18
Salmonella non-speciated	4	0.18
Acinetobacter nosocomialis	3	0.13
Citrobacter amalonaticus	3	0.13
Achromobacter non-speciated	2	0.09
Citrobacter non-speciated	2	0.09
Citrobacter sedlakii	2	0.09
Serratia liquefaciens	2	0.09
Acinetobacter bereziniae	1	0.04
Acinetobacter seifertii	1	0.04
Acinetobacter ursingii	1	0.04
Burkholderia gladioli	1	0.04
Enterobacter asburiae	1	0.04
Enterobacter cloacae complex	1	0.04
Pasteurella multocida	1	0.04
Proteus non-speciated	1	0.04
Proteus penneri	1	0.04
Proteus vulgaris	1	0.04
Pseudomonas plecoglossicida	1	0.04
Pseudomonas stutzeri	1	0.04
Serratia rubidaea	1	0.04
Stenotrophomonas non-speciated	1	0.04

## Sheet: Fig2 All
MIC (mg/L) frequency distribution for Enterobacter cloacae
Applied Filters
Countries	Brazil
Compounds	Ceftazidime-avibactam | Colistin | Imipenem-relebactam | Meropenem
Species	Enterobacter cloacae
Age	18 | 19 | 20 - 29 | 30 - 39 | 40 - 49 | 50 - 59 | 60 - 69 | 70 - 79 | 80 - 89 | 90 - 99 | 100 - 109
Specimen Source Groups	Intra-abdominal | Respiratory | Urinary
Years	2020 | 2021
Report Date: 25th July 2023 15:31:59
Compound	N=	0.03	0.06	0.12	0.25	0.5	1	2	4	8	16	32	64
Ceftazidime-avibactam	52			5(9.62%)	25(48.08%)	34(65.38%)	51(98.08%)	52(100.00%)	52(100.00%)	52(100.00%)	52(100.00%)	52(100.00%)
Colistin	52						41(78.85%)	45(86.54%)	45(86.54%)	52(100.00%)	52(100.00%)	52(100.00%)
Imipenem-relebactam	52			3(5.77%)	33(63.46%)	50(96.15%)	52(100.00%)	52(100.00%)	52(100.00%)	52(100.00%)	52(100.00%)	52(100.00%)
Meropenem	52			44(84.62%)	45(86.54%)	46(88.46%)	46(88.46%)	47(90.38%)	49(94.23%)	49(94.23%)	50(96.15%)	52(100.00%)
Note	No results will be displayed for any selected terms, from your filter, for which data are not available.
Note	Where breakpoints are available the background shading indicates the following: Green - Susceptible isolates; Orange - Intermediate isolates: Red - Resistant isolates. No shading indicates inconsistent or no breakpoints.
MIC (mg/L) frequency distribution for Escherichia coli
Applied Filters
Countries	Brazil
Compounds	Ceftazidime-avibactam | Colistin | Imipenem-relebactam | Meropenem
Species	Escherichia coli
Age	18 | 19 | 20 - 29 | 30 - 39 | 40 - 49 | 50 - 59 | 60 - 69 | 70 - 79 | 80 - 89 | 90 - 99 | 100 - 109
Specimen Source Groups	Intra-abdominal | Respiratory | Urinary
Years	2020 | 2021
Report Date: 25th July 2023 15:31:59
Compound	N=	0.03	0.06	0.12	0.25	0.5	1	2	4	8	16	32	64
Ceftazidime-avibactam	471			399(84.71%)	457(97.03%)	464(98.51%)	466(98.94%)	467(99.15%)	468(99.36%)	468(99.36%)	468(99.36%)	471(100.00%)
Colistin	471						460(97.66%)	470(99.79%)	470(99.79%)	471(100.00%)	471(100.00%)	471(100.00%)
Imipenem-relebactam	471		1(0.21%)	212(45.01%)	442(93.84%)	465(98.73%)	468(99.36%)	468(99.36%)	469(99.58%)	469(99.58%)	470(99.79%)	471(100.00%)
Meropenem	471			461(97.88%)	461(97.88%)	463(98.30%)	466(98.94%)	466(98.94%)	466(98.94%)	468(99.36%)	469(99.58%)	471(100.00%)
Note	No results will be displayed for any selected terms, from your filter, for which data are not available.
Note	Where breakpoints are available the background shading indicates the following: Green - Susceptible isolates; Orange - Intermediate isolates: Red - Resistant isolates. No shading indicates inconsistent or no breakpoints.
MIC (mg/L) frequency distribution for Klebsiella pneumoniae
Applied Filters
Countries	Brazil
Compounds	Ceftazidime-avibactam | Colistin | Imipenem-relebactam | Meropenem
Species	Klebsiella pneumoniae
Age	18 | 19 | 20 - 29 | 30 - 39 | 40 - 49 | 50 - 59 | 60 - 69 | 70 - 79 | 80 - 89 | 90 - 99 | 100 - 109
Specimen Source Groups	Intra-abdominal | Respiratory | Urinary
Years	2020 | 2021
Report Date: 25th July 2023 15:31:59
Compound	N=	0.03	0.06	0.12	0.25	0.5	1	2	4	8	16	32	64
Ceftazidime-avibactam	453			126(27.81%)	180(39.74%)	248(54.75%)	328(72.41%)	396(87.42%)	414(91.39%)	414(91.39%)	415(91.61%)	453(100.00%)
Colistin	453						354(78.15%)	373(82.34%)	375(82.78%)	453(100.00%)	453(100.00%)	453(100.00%)
Imipenem-relebactam	453			59(13.02%)	278(61.37%)	371(81.90%)	401(88.52%)	411(90.73%)	417(92.05%)	423(93.38%)	427(94.26%)	453(100.00%)
Meropenem	453			212(46.80%)	219(48.34%)	225(49.67%)	230(50.77%)	240(52.98%)	251(55.41%)	268(59.16%)	291(64.24%)	453(100.00%)
Note	No results will be displayed for any selected terms, from your filter, for which data are not available.
Note	Where breakpoints are available the background shading indicates the following: Green - Susceptible isolates; Orange - Intermediate isolates: Red - Resistant isolates. No shading indicates inconsistent or no breakpoints.

## Sheet: Fig2 MDR
MIC (mg/L) frequency distribution for Enterobacter
Applied Filters
Countries	Brazil
Compounds	Ceftazidime-avibactam | Colistin | Imipenem-relebactam | Meropenem
Species	Enterobacter cloacae | Escherichia coli | Klebsiella pneumoniae
Age	18 | 19 | 20 - 29 | 30 - 39 | 40 - 49 | 50 - 59 | 60 - 69 | 70 - 79 | 80 - 89 | 90 - 99 | 100 - 109
Specimen Source Groups	Intra-abdominal | Respiratory | Urinary
Years	2020 | 2021
MDR / DTR	MDR (EUCAST)
Genera	Enterobacter
Report Date: 25th July 2023 15:24:19
Compound	N=	0.06	0.12	0.25	0.5	1	2	4	8	16	32	64
Ceftazidime-avibactam	32		1(3.13%)	5(15.63%)	14(43.75%)	31(96.88%)	32(100.00%)	32(100.00%)	32(100.00%)	32(100.00%)	32(100.00%)
Colistin	32					27(84.38%)	30(93.75%)	30(93.75%)	32(100.00%)	32(100.00%)	32(100.00%)
Imipenem-relebactam	32		2(6.25%)	20(62.50%)	30(93.75%)	32(100.00%)	32(100.00%)	32(100.00%)	32(100.00%)	32(100.00%)	32(100.00%)
Meropenem	32		24(75.00%)	25(78.13%)	26(81.25%)	26(81.25%)	27(84.38%)	29(90.63%)	29(90.63%)	30(93.75%)	32(100.00%)
Note	No results will be displayed for any selected terms, from your filter, for which data are not available.
Note	Where breakpoints are available the background shading indicates the following: Green - Susceptible isolates; Orange - Intermediate isolates: Red - Resistant isolates. No shading indicates inconsistent or no breakpoints.
MIC (mg/L) frequency distribution for Escherichia
Applied Filters
Countries	Brazil
Compounds	Ceftazidime-avibactam | Colistin | Imipenem-relebactam | Meropenem
Species	Enterobacter cloacae | Escherichia coli | Klebsiella pneumoniae
Age	18 | 19 | 20 - 29 | 30 - 39 | 40 - 49 | 50 - 59 | 60 - 69 | 70 - 79 | 80 - 89 | 90 - 99 | 100 - 109
Specimen Source Groups	Intra-abdominal | Respiratory | Urinary
Years	2020 | 2021
MDR / DTR	MDR (EUCAST)
Genera	Escherichia
Report Date: 25th July 2023 15:24:19
Compound	N=	0.06	0.12	0.25	0.5	1	2	4	8	16	32	64
Ceftazidime-avibactam	70		38(54.29%)	63(90.00%)	65(92.86%)	66(94.29%)	67(95.71%)	67(95.71%)	67(95.71%)	67(95.71%)	70(100.00%)
Colistin	70					67(95.71%)	69(98.57%)	69(98.57%)	70(100.00%)	70(100.00%)	70(100.00%)
Imipenem-relebactam	70		31(44.29%)	65(92.86%)	67(95.71%)	67(95.71%)	67(95.71%)	68(97.14%)	68(97.14%)	69(98.57%)	70(100.00%)
Meropenem	70		63(90.00%)	63(90.00%)	65(92.86%)	65(92.86%)	65(92.86%)	65(92.86%)	67(95.71%)	68(97.14%)	70(100.00%)
Note	No results will be displayed for any selected terms, from your filter, for which data are not available.
Note	Where breakpoints are available the background shading indicates the following: Green - Susceptible isolates; Orange - Intermediate isolates: Red - Resistant isolates. No shading indicates inconsistent or no breakpoints.
MIC (mg/L) frequency distribution for Klebsiella
Applied Filters
Countries	Brazil
Compounds	Ceftazidime-avibactam | Colistin | Imipenem-relebactam | Meropenem
Species	Enterobacter cloacae | Escherichia coli | Klebsiella pneumoniae
Age	18 | 19 | 20 - 29 | 30 - 39 | 40 - 49 | 50 - 59 | 60 - 69 | 70 - 79 | 80 - 89 | 90 - 99 | 100 - 109
Specimen Source Groups	Intra-abdominal | Respiratory | Urinary
Years	2020 | 2021
MDR / DTR	MDR (EUCAST)
Genera	Klebsiella
Report Date: 25th July 2023 15:24:19
Compound	N=	0.06	0.12	0.25	0.5	1	2	4	8	16	32	64
Ceftazidime-avibactam	307		15(4.89%)	42(13.68%)	102(33.22%)	182(59.28%)	250(81.43%)	268(87.30%)	268(87.30%)	269(87.62%)	307(100.00%)
Colistin	307					215(70.03%)	227(73.94%)	229(74.59%)	307(100.00%)	307(100.00%)	307(100.00%)
Imipenem-relebactam	307		37(12.05%)	163(53.09%)	230(74.92%)	256(83.39%)	265(86.32%)	271(88.27%)	277(90.23%)	281(91.53%)	307(100.00%)
Meropenem	307		71(23.13%)	76(24.76%)	80(26.06%)	84(27.36%)	94(30.62%)	105(34.20%)	122(39.74%)	145(47.23%)	307(100.00%)
Note	No results will be displayed for any selected terms, from your filter, for which data are not available.
Note	Where breakpoints are available the background shading indicates the following: Green - Susceptible isolates; Orange - Intermediate isolates: Red - Resistant isolates. No shading indicates inconsistent or no breakpoints.

## Sheet: Fig2 Pan-B-Lactam
MIC (mg/L) frequency distribution for Klebsiella pneumoniae
Applied Filters
Countries	Brazil
Compounds	Ceftazidime-avibactam | Colistin | Imipenem-relebactam | Meropenem
Species	Klebsiella pneumoniae
Age	18 | 19 | 20 - 29 | 30 - 39 | 40 - 49 | 50 - 59 | 60 - 69 | 70 - 79 | 80 - 89 | 90 - 99 | 100 - 109
Specimen Source Groups	Intra-abdominal | Respiratory | Urinary
Co-Resistances	Non-susceptible to Piperacillin-tazobactam AND Non-susceptible to Cefepime AND Non-susceptible to Ceftazidime AND Non-susceptible to Meropenem AND Non-susceptible to Imipenem AND Non-susceptible to Aztreonam
Years	2020 | 2021
Report Date: 25th July 2023 15:36:57
Compound	N=	0.06	0.12	0.25	0.5	1	2	4	8	16	32	64
Ceftazidime-avibactam	210		1(0.48%)	5(2.38%)	41(19.52%)	99(47.14%)	159(75.71%)	176(83.81%)	176(83.81%)	176(83.81%)	210(100.00%)
Colistin	210					134(63.81%)	142(67.62%)	144(68.57%)	210(100.00%)	210(100.00%)	210(100.00%)
Imipenem-relebactam	210		8(3.81%)	82(39.05%)	138(65.71%)	162(77.14%)	171(81.43%)	176(83.81%)	182(86.67%)	186(88.57%)	210(100.00%)
Meropenem	210							10(4.76%)	26(12.38%)	49(23.33%)	210(100.00%)
Note	No results will be displayed for any selected terms, from your filter, for which data are not available.
Note	Where breakpoints are available the background shading indicates the following: Green - Susceptible isolates; Orange - Intermediate isolates: Red - Resistant isolates. No shading indicates inconsistent or no breakpoints.
MIC (mg/L) frequency distribution for Enterobacter cloacae
Applied Filters
Countries	Brazil
Compounds	Ceftazidime-avibactam | Colistin | Imipenem-relebactam | Meropenem
Species	Enterobacter cloacae
Age	18 | 19 | 20 - 29 | 30 - 39 | 40 - 49 | 50 - 59 | 60 - 69 | 70 - 79 | 80 - 89 | 90 - 99 | 100 - 109
Specimen Source Groups	Intra-abdominal | Respiratory | Urinary
Co-Resistances	Non-susceptible to Piperacillin-tazobactam AND Non-susceptible to Cefepime AND Non-susceptible to Ceftazidime AND Non-susceptible to Meropenem AND Non-susceptible to Imipenem AND Non-susceptible to Aztreonam
Years	2020 | 2021
Report Date: 25th July 2023 15:36:57
Compound	N=	0.06	0.12	0.25	0.5	1	2	4	8	16	32	64
Ceftazidime-avibactam	4					4(100.00%)	4(100.00%)	4(100.00%)	4(100.00%)	4(100.00%)	4(100.00%)
Colistin	4					4(100.00%)	4(100.00%)	4(100.00%)	4(100.00%)	4(100.00%)	4(100.00%)
Imipenem-relebactam	4				2(50.00%)	4(100.00%)	4(100.00%)	4(100.00%)	4(100.00%)	4(100.00%)	4(100.00%)
Meropenem	4							1(25.00%)	1(25.00%)	2(50.00%)	4(100.00%)
Note	No results will be displayed for any selected terms, from your filter, for which data are not available.
Note	Where breakpoints are available the background shading indicates the following: Green - Susceptible isolates; Orange - Intermediate isolates: Red - Resistant isolates. No shading indicates inconsistent or no breakpoints.
MIC (mg/L) frequency distribution for Escherichia coli
Applied Filters
Countries	Brazil
Compounds	Ceftazidime-avibactam | Colistin | Imipenem-relebactam | Meropenem
Species	Escherichia coli
Age	18 | 19 | 20 - 29 | 30 - 39 | 40 - 49 | 50 - 59 | 60 - 69 | 70 - 79 | 80 - 89 | 90 - 99 | 100 - 109
Specimen Source Groups	Intra-abdominal | Respiratory | Urinary
Co-Resistances	Non-susceptible to Piperacillin-tazobactam AND Non-susceptible to Cefepime AND Non-susceptible to Ceftazidime AND Non-susceptible to Meropenem AND Non-susceptible to Imipenem AND Non-susceptible to Aztreonam
Years	2020 | 2021
Report Date: 25th July 2023 15:36:57
Compound	N=	0.06	0.12	0.25	0.5	1	2	4	8	16	32	64
Ceftazidime-avibactam	3					1(33.33%)	2(66.67%)	2(66.67%)	2(66.67%)	2(66.67%)	3(100.00%)
Colistin	3					2(66.67%)	3(100.00%)	3(100.00%)	3(100.00%)	3(100.00%)	3(100.00%)
Imipenem-relebactam	3			1(33.33%)	2(66.67%)	2(66.67%)	2(66.67%)	2(66.67%)	2(66.67%)	2(66.67%)	3(100.00%)
Meropenem	3								1(33.33%)	1(33.33%)	3(100.00%)
Note	No results will be displayed for any selected terms, from your filter, for which data are not available.
Note	Where breakpoints are available the background shading indicates the following: Green - Susceptible isolates; Orange - Intermediate isolates: Red - Resistant isolates. No shading indicates inconsistent or no breakpoints.

## Sheet: E. coli All
Susceptibility of Escherichia coli
Applied Filters
Species	Escherichia coli
Compounds	Amikacin | Ertapenem | Imipenem | Imipenem-relebactam | Meropenem | Cefepime | Ceftazidime | Ceftazidime-avibactam | Ceftolozane-tazobactam | Ceftriaxone | Levofloxacin | Colistin | Aztreonam | Piperacillin-tazobactam
Years	2020 | 2021
Specimen Source Groups	Intra-abdominal | Respiratory | Urinary
Age Groups	20 - 29 | 30 - 39 | 40 - 49 | 50 - 59 | 60 - 69 | 70 - 79 | 80 - 89 | 90 - 99
Ages	18 | 19
Countries	Brazil
Report Date: 25th July 2023 14:02:26
Compound	N=	Susceptible	Susceptible Increased Exposure	S + SIE	Resistant	Susceptibility Breakpoint	Resistant Breakpoint
Amikacin	471	460 (97.66%)	0 (0.00%)	460 (97.66%)	11 (2.34%)	<=8	>8
Aztreonam	471	352 (74.73%)	37 (7.86%)	389 (82.59%)	82 (17.41%)	<=1	>4
Cefepime	471	367 (77.92%)	32 (6.79%)	399 (84.71%)	72 (15.29%)	<=1	>4
Ceftazidime	471	375 (79.62%)	30 (6.37%)	405 (85.99%)	66 (14.01%)	<=1	>4
Ceftazidime-avibactam	471	468 (99.36%)	0 (0.00%)	468 (99.36%)	3 (0.64%)	<=8	>8
Ceftolozane-tazobactam	471	464 (98.51%)	0 (0.00%)	464 (98.51%)	7 (1.49%)	<=2	>2
Ceftriaxone	471	350 (74.31%)	7 (1.49%)	357 (75.80%)	114 (24.20%)	<=1	>2
Colistin	471	470 (99.79%)	0 (0.00%)	470 (99.79%)	1 (0.21%)	<=2	>2
Ertapenem	471	458 (97.24%)	0 (0.00%)	458 (97.24%)	13 (2.76%)	<=0.5	>0.5
Imipenem	471	464 (98.51%)	2 (0.42%)	466 (98.94%)	5 (1.06%)	<=2	>4
Imipenem-relebactam	471	468 (99.36%)	0 (0.00%)	468 (99.36%)	3 (0.64%)	<=2	>2
Levofloxacin	471	305 (64.76%)	11 (2.34%)	316 (67.09%)	155 (32.91%)	<=0.5	>1
Meropenem	471	466 (98.94%)	2 (0.42%)	468 (99.36%)	3 (0.64%)	<=2	>8
Piperacillin-tazobactam	471	437 (92.78%)	0 (0.00%)	437 (92.78%)	34 (7.22%)	<=8	>8
Note	No results will be displayed for any selected terms, from your filter, for which data are not available.
Note	No data are displayed for isolates with inconsistent or no breakpoints.
EUCAST - 2023 (v13.0) breakpoints have been used in this analysis.
Breakpoints contributing data were:	Amikacin | Resistant at: >8.000 | Susceptible_at : <=8.000
	Aztreonam | Resistant at: >4.000 | Susceptible_at : <=1.000
	Cefepime | Resistant at: >4.000 | Susceptible_at : <=1.000
	Ceftazidime | Resistant at: >4.000 | Susceptible_at : <=1.000
	Ceftazidime-avibactam | Resistant at: >8.000 | Susceptible_at : <=8.000
	Ceftolozane-tazobactam | Resistant at: >2.000 | Susceptible_at : <=2.000
	Ceftriaxone | Resistant at: >2.000 | Susceptible_at : <=1.000
	Colistin | Resistant at: >2.000 | Susceptible_at : <=2.000
	Ertapenem | Resistant at: >0.500 | Susceptible_at : <=0.500
	Imipenem | Resistant at: >4.000 | Susceptible_at : <=2.000
	Imipenem-relebactam | Resistant at: >2.000 | Susceptible_at : <=2.000
	Levofloxacin | Resistant at: >1.000 | Susceptible_at : <=0.500
	Meropenem | Resistant at: >8.000 | Susceptible_at : <=2.000
	Piperacillin-tazobactam | Resistant at: >8.000 | Susceptible_at : <=8.000

## Sheet: E. coli MDR
Susceptibility of Escherichia coli
Applied Filters
Species	Escherichia coli
Compounds	Amikacin | Ertapenem | Imipenem | Imipenem-relebactam | Meropenem | Cefepime | Ceftazidime | Ceftazidime-avibactam | Ceftolozane-tazobactam | Ceftriaxone | Levofloxacin | Colistin | Aztreonam | Piperacillin-tazobactam
Years	2020 | 2021
Specimen Source Groups	Intra-abdominal | Respiratory | Urinary
Age Groups	20 - 29 | 30 - 39 | 40 - 49 | 50 - 59 | 60 - 69 | 70 - 79 | 80 - 89 | 90 - 99
Countries	Brazil
mdr	MDR (EUCAST)
Report Date: 25th July 2023 14:05:57
Compound	N=	Susceptible	Susceptible Increased Exposure	S + SIE	Resistant	Susceptibility Breakpoint	Resistant Breakpoint
Amikacin	70	66 (94.29%)	0 (0.00%)	66 (94.29%)	4 (5.71%)	<=8	>8
Aztreonam	70	2 (2.86%)	0 (0.00%)	2 (2.86%)	68 (97.14%)	<=1	>4
Cefepime	70	2 (2.86%)	4 (5.71%)	6 (8.57%)	64 (91.43%)	<=1	>4
Ceftazidime	70	2 (2.86%)	5 (7.14%)	7 (10.00%)	63 (90.00%)	<=1	>4
Ceftazidime-avibactam	70	67 (95.71%)	0 (0.00%)	67 (95.71%)	3 (4.29%)	<=8	>8
Ceftolozane-tazobactam	70	63 (90.00%)	0 (0.00%)	63 (90.00%)	7 (10.00%)	<=2	>2
Ceftriaxone	70	0 (0.00%)	0 (0.00%)	0 (0.00%)	70 (100.00%)	<=1	>2
Colistin	70	69 (98.57%)	0 (0.00%)	69 (98.57%)	1 (1.43%)	<=2	>2
Ertapenem	70	63 (90.00%)	0 (0.00%)	63 (90.00%)	7 (10.00%)	<=0.5	>0.5
Imipenem	70	63 (90.00%)	2 (2.86%)	65 (92.86%)	5 (7.14%)	<=2	>4
Imipenem-relebactam	70	67 (95.71%)	0 (0.00%)	67 (95.71%)	3 (4.29%)	<=2	>2
Levofloxacin	70	16 (22.86%)	2 (2.86%)	18 (25.71%)	52 (74.29%)	<=0.5	>1
Meropenem	70	65 (92.86%)	2 (2.86%)	67 (95.71%)	3 (4.29%)	<=2	>8
Piperacillin-tazobactam	70	51 (72.86%)	0 (0.00%)	51 (72.86%)	19 (27.14%)	<=8	>8
Note	No results will be displayed for any selected terms, from your filter, for which data are not available.
Note	No data are displayed for isolates with inconsistent or no breakpoints.
EUCAST - 2023 (v13.0) breakpoints have been used in this analysis.
Breakpoints contributing data were:	Amikacin | Resistant at: >8.000 | Susceptible_at : <=8.000
	Aztreonam | Resistant at: >4.000 | Susceptible_at : <=1.000
	Cefepime | Resistant at: >4.000 | Susceptible_at : <=1.000
	Ceftazidime | Resistant at: >4.000 | Susceptible_at : <=1.000
	Ceftazidime-avibactam | Resistant at: >8.000 | Susceptible_at : <=8.000
	Ceftolozane-tazobactam | Resistant at: >2.000 | Susceptible_at : <=2.000
	Ceftriaxone | Resistant at: >2.000 | Susceptible_at : <=1.000
	Colistin | Resistant at: >2.000 | Susceptible_at : <=2.000
	Ertapenem | Resistant at: >0.500 | Susceptible_at : <=0.500
	Imipenem | Resistant at: >4.000 | Susceptible_at : <=2.000
	Imipenem-relebactam | Resistant at: >2.000 | Susceptible_at : <=2.000
	Levofloxacin | Resistant at: >1.000 | Susceptible_at : <=0.500
	Meropenem | Resistant at: >8.000 | Susceptible_at : <=2.000
	Piperacillin-tazobactam | Resistant at: >8.000 | Susceptible_at : <=8.000

## Sheet: K. pneumoniae All
Susceptibility of Klebsiella pneumoniae
Applied Filters
Species	Klebsiella pneumoniae
Compounds	Amikacin | Ertapenem | Imipenem | Imipenem-relebactam | Meropenem | Cefepime | Ceftazidime | Ceftazidime-avibactam | Ceftolozane-tazobactam | Ceftriaxone | Levofloxacin | Colistin | Aztreonam | Piperacillin-tazobactam
Years	2020 | 2021
Specimen Source Groups	Intra-abdominal | Respiratory | Urinary
Age Groups	20 - 29 | 30 - 39 | 40 - 49 | 50 - 59 | 60 - 69 | 70 - 79 | 80 - 89 | 90 - 99 | 100 - 109
Ages	18
Countries	Brazil
Report Date: 25th July 2023 13:04:56
Compound	N=	Susceptible	Susceptible Increased Exposure	S + SIE	Resistant	Susceptibility Breakpoint	Resistant Breakpoint
Amikacin	453	354 (78.15%)	0 (0.00%)	354 (78.15%)	99 (21.85%)	<=8	>8
Aztreonam	453	129 (28.48%)	13 (2.87%)	142 (31.35%)	311 (68.65%)	<=1	>4
Cefepime	453	132 (29.14%)	16 (3.53%)	148 (32.67%)	305 (67.33%)	<=1	>4
Ceftazidime	453	126 (27.81%)	22 (4.86%)	148 (32.67%)	305 (67.33%)	<=1	>4
Ceftazidime-avibactam	453	414 (91.39%)	0 (0.00%)	414 (91.39%)	39 (8.61%)	<=8	>8
Ceftolozane-tazobactam	453	195 (43.05%)	0 (0.00%)	195 (43.05%)	258 (56.95%)	<=2	>2
Ceftriaxone	453	127 (28.04%)	3 (0.66%)	130 (28.70%)	323 (71.30%)	<=1	>2
Colistin	453	373 (82.34%)	0 (0.00%)	373 (82.34%)	80 (17.66%)	<=2	>2
Ertapenem	453	211 (46.58%)	0 (0.00%)	211 (46.58%)	242 (53.42%)	<=0.5	>0.5
Imipenem	453	236 (52.10%)	1 (0.22%)	237 (52.32%)	216 (47.68%)	<=2	>4
Imipenem-relebactam	453	411 (90.73%)	0 (0.00%)	411 (90.73%)	42 (9.27%)	<=2	>2
Levofloxacin	453	135 (29.80%)	25 (5.52%)	160 (35.32%)	293 (64.68%)	<=0.5	>1
Meropenem	453	240 (52.98%)	28 (6.18%)	268 (59.16%)	185 (40.84%)	<=2	>8
Piperacillin-tazobactam	453	147 (32.45%)	0 (0.00%)	147 (32.45%)	306 (67.55%)	<=8	>8
Note	No results will be displayed for any selected terms, from your filter, for which data are not available.
Note	No data are displayed for isolates with inconsistent or no breakpoints.
EUCAST - 2023 (v13.0) breakpoints have been used in this analysis.
Breakpoints contributing data were:	Amikacin | Resistant at: >8.000 | Susceptible_at : <=8.000
	Aztreonam | Resistant at: >4.000 | Susceptible_at : <=1.000
	Cefepime | Resistant at: >4.000 | Susceptible_at : <=1.000
	Ceftazidime | Resistant at: >4.000 | Susceptible_at : <=1.000
	Ceftazidime-avibactam | Resistant at: >8.000 | Susceptible_at : <=8.000
	Ceftolozane-tazobactam | Resistant at: >2.000 | Susceptible_at : <=2.000
	Ceftriaxone | Resistant at: >2.000 | Susceptible_at : <=1.000
	Colistin | Resistant at: >2.000 | Susceptible_at : <=2.000
	Ertapenem | Resistant at: >0.500 | Susceptible_at : <=0.500
	Imipenem | Resistant at: >4.000 | Susceptible_at : <=2.000
	Imipenem-relebactam | Resistant at: >2.000 | Susceptible_at : <=2.000
	Levofloxacin | Resistant at: >1.000 | Susceptible_at : <=0.500
	Meropenem | Resistant at: >8.000 | Susceptible_at : <=2.000
	Piperacillin-tazobactam | Resistant at: >8.000 | Susceptible_at : <=8.000

## Sheet: K. pneumoniae MDR
Susceptibility of Klebsiella pneumoniae
Applied Filters
Species	Klebsiella pneumoniae
Compounds	Amikacin | Ertapenem | Imipenem | Imipenem-relebactam | Meropenem | Cefepime | Ceftazidime | Ceftazidime-avibactam | Ceftolozane-tazobactam | Ceftriaxone | Levofloxacin | Colistin | Aztreonam | Piperacillin-tazobactam
Years	2020 | 2021
Specimen Source Groups	Intra-abdominal | Respiratory | Urinary
Age Groups	20 - 29 | 30 - 39 | 40 - 49 | 50 - 59 | 60 - 69 | 70 - 79 | 80 - 89 | 90 - 99
Ages	18
Countries	Brazil
mdr	MDR (EUCAST)
Report Date: 25th July 2023 13:11:24
Compound	N=	Susceptible	Susceptible Increased Exposure	S + SIE	Resistant	Susceptibility Breakpoint	Resistant Breakpoint
Amikacin	307	209 (68.08%)	0 (0.00%)	209 (68.08%)	98 (31.92%)	<=8	>8
Aztreonam	307	3 (0.98%)	2 (0.65%)	5 (1.63%)	302 (98.37%)	<=1	>4
Cefepime	307	1 (0.33%)	7 (2.28%)	8 (2.61%)	299 (97.39%)	<=1	>4
Ceftazidime	307	1 (0.33%)	4 (1.30%)	5 (1.63%)	302 (98.37%)	<=1	>4
Ceftazidime-avibactam	307	268 (87.30%)	0 (0.00%)	268 (87.30%)	39 (12.70%)	<=8	>8
Ceftolozane-tazobactam	307	50 (16.29%)	0 (0.00%)	50 (16.29%)	257 (83.71%)	<=2	>2
Ceftriaxone	307	1 (0.33%)	0 (0.00%)	1 (0.33%)	306 (99.67%)	<=1	>2
Colistin	307	227 (73.94%)	0 (0.00%)	227 (73.94%)	80 (26.06%)	<=2	>2
Ertapenem	307	70 (22.80%)	0 (0.00%)	70 (22.80%)	237 (77.20%)	<=0.5	>0.5
Imipenem	307	90 (29.32%)	1 (0.33%)	91 (29.64%)	216 (70.36%)	<=2	>4
Imipenem-relebactam	307	265 (86.32%)	0 (0.00%)	265 (86.32%)	42 (13.68%)	<=2	>2
Levofloxacin	307	13 (4.23%)	12 (3.91%)	25 (8.14%)	282 (91.86%)	<=0.5	>1
Meropenem	307	94 (30.62%)	28 (9.12%)	122 (39.74%)	185 (60.26%)	<=2	>8
Piperacillin-tazobactam	307	19 (6.19%)	0 (0.00%)	19 (6.19%)	288 (93.81%)	<=8	>8
Note	No results will be displayed for any selected terms, from your filter, for which data are not available.
Note	No data are displayed for isolates with inconsistent or no breakpoints.
EUCAST - 2023 (v13.0) breakpoints have been used in this analysis.
Breakpoints contributing data were:	Amikacin | Resistant at: >8.000 | Susceptible_at : <=8.000
	Aztreonam | Resistant at: >4.000 | Susceptible_at : <=1.000
	Cefepime | Resistant at: >4.000 | Susceptible_at : <=1.000
	Ceftazidime | Resistant at: >4.000 | Susceptible_at : <=1.000
	Ceftazidime-avibactam | Resistant at: >8.000 | Susceptible_at : <=8.000
	Ceftolozane-tazobactam | Resistant at: >2.000 | Susceptible_at : <=2.000
	Ceftriaxone | Resistant at: >2.000 | Susceptible_at : <=1.000
	Colistin | Resistant at: >2.000 | Susceptible_at : <=2.000
	Ertapenem | Resistant at: >0.500 | Susceptible_at : <=0.500
	Imipenem | Resistant at: >4.000 | Susceptible_at : <=2.000
	Imipenem-relebactam | Resistant at: >2.000 | Susceptible_at : <=2.000
	Levofloxacin | Resistant at: >1.000 | Susceptible_at : <=0.500
	Meropenem | Resistant at: >8.000 | Susceptible_at : <=2.000
	Piperacillin-tazobactam | Resistant at: >8.000 | Susceptible_at : <=8.000

## Sheet: K. pneumoniae Pan-B-Lactam
Susceptibility of Klebsiella pneumoniae
Applied Filters
Species	Klebsiella pneumoniae
Compounds	Amikacin | Ertapenem | Imipenem | Imipenem-relebactam | Meropenem | Cefepime | Ceftazidime | Ceftazidime-avibactam | Ceftolozane-tazobactam | Ceftriaxone | Levofloxacin | Colistin | Aztreonam | Piperacillin-tazobactam
Years	2020 | 2021
Specimen Source Groups	Intra-abdominal | Respiratory | Urinary
Age Groups	20 - 29 | 30 - 39 | 40 - 49 | 50 - 59 | 60 - 69 | 70 - 79 | 80 - 89 | 90 - 99
Ages	18
Countries	Brazil
Co-resistances	Non-Susceptible to Piperacillin-tazobactam AND | Non-Susceptible to Cefepime AND | Non-Susceptible to Ceftazidime AND | Non-Susceptible to Meropenem AND | Non-Susceptible to Imipenem AND | Non-Susceptible to Aztreonam
Report Date: 25th July 2023 13:19:01
Compound	N=	Susceptible	Intermediate	Resistant	Non Susceptible (I+R)	Susceptibility Breakpoint	Resistant Breakpoint
Amikacin	210	149 (70.95%)	14 (6.67%)	47 (22.38%)	61 (29.05%)	<=16	>=64
Aztreonam	210	0 (0.00%)	2 (0.95%)	208 (99.05%)	210 (100.00%)	<=4	>=16
Cefepime	210	0 (0.00%)	6 (2.86%)	204 (97.14%)	210 (100.00%)	<=2	>=16
Ceftazidime	210	0 (0.00%)	3 (1.43%)	207 (98.57%)	210 (100.00%)	<=4	>=16
Ceftazidime-avibactam	210	176 (83.81%)	0 (0.00%)	34 (16.19%)	34 (16.19%)	<=8	>=16
Ceftolozane-tazobactam	210	0 (0.00%)	1 (0.48%)	209 (99.52%)	210 (100.00%)	<=2	>=8
Ceftriaxone	210	0 (0.00%)	0 (0.00%)	210 (100.00%)	210 (100.00%)	<=1	>=4
Colistin	210	0 (0.00%)	143 (68.10%)	67 (31.90%)	210 (100.00%)	<=0	>=4
Ertapenem	210	0 (0.00%)	0 (0.00%)	210 (100.00%)	210 (100.00%)	<=0.5	>=2
Imipenem	210	0 (0.00%)	1 (0.48%)	209 (99.52%)	210 (100.00%)	<=1	>=4
Imipenem-relebactam	210	162 (77.14%)	9 (4.29%)	39 (18.57%)	48 (22.86%)	<=1	>=4
Levofloxacin	210	4 (1.90%)	4 (1.90%)	202 (96.19%)	206 (98.10%)	<=0.5	>=2
Meropenem	210	0 (0.00%)	4 (1.90%)	206 (98.10%)	210 (100.00%)	<=1	>=4
Piperacillin-tazobactam	210	0 (0.00%)	0 (0.00%)	210 (100.00%)	210 (100.00%)	<=8	>=32
Note	No results will be displayed for any selected terms, from your filter, for which data are not available.
Note	No data are displayed for isolates with inconsistent or no breakpoints.
CLSI - 2022 (M100-ED32) breakpoints have been used in this analysis.
Breakpoints contributing data were:	Amikacin | Resistant at: >=64.000 | Susceptible_at : <=16.000
	Aztreonam | Resistant at: >=16.000 | Susceptible_at : <=4.000
	Cefepime | Resistant at: >=16.000 | Susceptible_at : <=2.000
	Ceftazidime | Resistant at: >=16.000 | Susceptible_at : <=4.000
	Ceftazidime-avibactam | Resistant at: >=16.000 | Susceptible_at : <=8.000
	Ceftolozane-tazobactam | Resistant at: >=8.000 | Susceptible_at : <=2.000
	Ceftriaxone | Resistant at: >=4.000 | Susceptible_at : <=1.000
	Colistin | Resistant at: >=4.000 | Susceptible_at : <=0.000
	Ertapenem | Resistant at: >=2.000 | Susceptible_at : <=0.500
	Imipenem | Resistant at: >=4.000 | Susceptible_at : <=1.000
	Imipenem-relebactam | Resistant at: >=4.000 | Susceptible_at : <=1.000
	Levofloxacin | Resistant at: >=2.000 | Susceptible_at : <=0.500
	Meropenem | Resistant at: >=4.000 | Susceptible_at : <=1.000
	Piperacillin-tazobactam | Resistant at: >=32.000 | Susceptible_at : <=8.000

## Sheet: K. pneumoniae CAZAVI-R
Susceptibility of Klebsiella pneumoniae
Applied Filters
Species	Klebsiella pneumoniae
Compounds	Imipenem-relebactam | Meropenem | Ceftazidime-avibactam | Colistin
Years	2020 | 2021
Specimen Source Groups	Intra-abdominal | Respiratory | Urinary
Age Groups	20 - 29 | 30 - 39 | 40 - 49 | 50 - 59 | 60 - 69 | 70 - 79 | 80 - 89 | 90 - 99
Countries	Brazil
Co-resistances	Resistant to Ceftazidime-avibactam
Report Date: 25th July 2023 15:04:35
Compound	N=	Susceptible	Susceptible Increased Exposure	S + SIE	Resistant	Susceptibility Breakpoint	Resistant Breakpoint
Ceftazidime-avibactam	39	0 (0.00%)	0 (0.00%)	0 (0.00%)	39 (100.00%)	<=8	>8
Colistin	39	36 (92.31%)	0 (0.00%)	36 (92.31%)	3 (7.69%)	<=2	>2
Imipenem-relebactam	39	2 (5.13%)	0 (0.00%)	2 (5.13%)	37 (94.87%)	<=2	>2
Meropenem	39	3 (7.69%)	5 (12.82%)	8 (20.51%)	31 (79.49%)	<=2	>8
Note	No results will be displayed for any selected terms, from your filter, for which data are not available.
Note	No data are displayed for isolates with inconsistent or no breakpoints.
EUCAST - 2023 (v13.0) breakpoints have been used in this analysis.
Breakpoints contributing data were:	Ceftazidime-avibactam | Resistant at: >8.000 | Susceptible_at : <=8.000
	Colistin | Resistant at: >2.000 | Susceptible_at : <=2.000
	Imipenem-relebactam | Resistant at: >2.000 | Susceptible_at : <=2.000
	Meropenem | Resistant at: >8.000 | Susceptible_at : <=2.000

[truncated: 3 more sheets: K. pneumoniae Colistin-R, K. pneumoniae ImiRel-R, K. pneumoniae Meropenem-R]
